# Supplementary material for: Short-Term SGLT2 Inhibitor Administration Does Not Alter Systemic Insulin Clearance in Type 2 Diabetes
Source: Biomedicines. 2021 Sep 3;9(9):1154. doi: 10.3390/biomedicines9091154 (PMC8472728; doi:10.3390/biomedicines9091154)
Supplement: Supplementary file 1 [file biomedicines-09-01154-s001.zip]

Archive with 1 entries (1 files):
- biomedicines-1326436-supplementary.pdf
